# Supplementary material for: GBPs Inhibit Motility of Shigella flexneri but Are Targeted for Degradation by the Bacterial Ubiquitin Ligase IpaH9.8
Source: Cell Host Microbe. 2017 Oct 11;22(4):507–518.e5. doi: 10.1016/j.chom.2017.09.007 (PMC5644667; doi:10.1016/j.chom.2017.09.007)
Supplement: Table S1. Microarray Analysis of Interferon-Regulated Genes, Related to Figure 2 — Expression values (log2) for genes in control (untreated), IFNγ or IFNβ treated HeLa cells and fold change in gene expression for interferon-treated samples versus control. Genes upregulated over 2 fold in IFNγ versus IFNβ treated sample are shown. [file mmc2.xlsx]

## Sheet: Sheet1
Probe Set ID	CONTROL aver	CONTROL sd	IFNb aver	IFNb sd	IFNg aver	IFNg sd	IFNb/Control	IFNg/Control	IFNg/IFNb	Gene Accession	Gene Symbol	Gene Description	mRNA Accession	mRna - Description
8146092	34.6178	3.71572	35.1982	3.74598	5298.7	237.969	1.01677	153.063	150.539	NM_002164	IDO1	indoleamine 2,3-dioxygenase 1	NM_002164	Homo sapiens indoleamine 2,3-dioxygenase 1 (IDO1), mRNA.
7917561	44.7385	7.63626	60.4667	4.06823	4611.27	111.051	1.35156	103.072	76.2613	NM_052941	GBP4	guanylate binding protein 4	NM_052941	Homo sapiens guanylate binding protein 4 (GBP4), mRNA.
8101126	31.5089	4.3809	55.8942	2.18828	4013.62	157.774	1.77392	127.38	71.8074	NM_001565	CXCL10	chemokine (C-X-C motif) ligand 10	NM_001565	Homo sapiens chemokine (C-X-C motif) ligand 10 (CXCL10), mRNA.
8101131	28.8753	2.99012	37.3429	0.753379	1031.6	56.4457	1.29325	35.726	27.6251	NM_005409	CXCL11	chemokine (C-X-C motif) ligand 11	NM_005409	Homo sapiens chemokine (C-X-C motif) ligand 11 (CXCL11), mRNA.
7917530	86.2982	13.6943	150.709	6.94049	3655.45	70.2503	1.74637	42.3584	24.2551	---	---	---	AL832451	Homo sapiens mRNA; cDNA DKFZp451C2311 (from clone DKFZp451C2311); complete cds.
8028744	45.3302	1.82384	45.0974	3.21476	1041.73	192.835	0.994863	22.981	23.0996	NM_207646	LOC400696	lectin, galactoside-binding, soluble, 14-like	NM_207646	Homo sapiens lectin, galactoside-binding, soluble, 14-like (LOC400696), mRNA.
7917576	52.6783	2.91091	70.7306	7.92903	1173.23	15.8705	1.34269	22.2715	16.5873	NM_052942	GBP5	guanylate binding protein 5	NM_052942	Homo sapiens guanylate binding protein 5 (GBP5), transcript variant 1, mRNA.
8115147	291.217	14.5223	324.291	31.6869	5330.09	129.22	1.11357	18.3028	16.4361	NM_001025159	CD74	CD74 molecule, major histocompatibility complex, class II invariant chain	NM_001025159	Homo sapiens CD74 molecule, major histocompatibility complex, class II invariant chain (CD74), transcript variant 1, mRNA.
7917532	129.565	2.56305	174.536	8.71496	2797.44	85.2082	1.34709	21.591	16.0279	NM_004120	GBP2	guanylate binding protein 2, interferon-inducible	NM_004120	Homo sapiens guanylate binding protein 2, interferon-inducible (GBP2), mRNA.
8178193	95.2459	9.04477	102.874	6.88726	1401.99	44.64	1.08009	14.7197	13.6282	NM_019111	HLA-DRA	major histocompatibility complex, class II, DR alpha	NM_019111	Homo sapiens major histocompatibility complex, class II, DR alpha (HLA-DRA), mRNA.
8114010	286.589	16.5381	478.805	37.9036	5529.38	97.871	1.67071	19.2938	11.5483	NM_002198	IRF1	interferon regulatory factor 1	NM_002198	Homo sapiens interferon regulatory factor 1 (IRF1), mRNA.
7919800	65.4314	6.67722	80.3554	1.58116	909.453	57.7447	1.22808	13.8993	11.3179	NM_004079	CTSS	cathepsin S	NM_004079	Homo sapiens cathepsin S (CTSS), mRNA.
7940775	100.557	7.30968	108.034	10.8249	1200.48	139.889	1.07435	11.9382	11.1121	NM_004585	RARRES3	retinoic acid receptor responder (tazarotene induced) 3	NM_004585	Homo sapiens retinoic acid receptor responder (tazarotene induced) 3 (RARRES3), mRNA.
8118548	82.8076	6.66197	83.5851	6.17214	904.833	1.10535	1.00939	10.9269	10.8253	NM_019111	HLA-DRA	major histocompatibility complex, class II, DR alpha	NM_019111	Homo sapiens major histocompatibility complex, class II, DR alpha (HLA-DRA), mRNA.
8179481	92.0116	5.5276	95.7512	6.41914	1033.1	1.59146	1.04064	11.228	10.7894	NM_019111	HLA-DRA	major histocompatibility complex, class II, DR alpha	NM_019111	Homo sapiens major histocompatibility complex, class II, DR alpha (HLA-DRA), mRNA.
8075695	77.1462	11.3901	104.7	6.92356	1069.38	25.1903	1.35717	13.8618	10.2138	NR_027833	APOL3	apolipoprotein L, 3	NR_027833	Homo sapiens apolipoprotein L, 3 (APOL3), transcript variant alpha/a, non-coding RNA.
8180100	91.0925	4.69712	83.2936	7.30881	849.668	45.8995	0.914385	9.32753	10.2009	NM_033554	HLA-DPA1	major histocompatibility complex, class II, DP alpha 1	NM_033554	Homo sapiens major histocompatibility complex, class II, DP alpha 1 (HLA-DPA1), mRNA.
8125530	107.789	4.44866	87.8024	3.70846	826.214	115.833	0.81458	7.66514	9.40993	NM_002118	HLA-DMB	major histocompatibility complex, class II, DM beta	NM_002118	Homo sapiens major histocompatibility complex, class II, DM beta (HLA-DMB), mRNA.
8019486	417.097	16.7933	742.87	17.0858	6608.75	110.584	1.78105	15.8446	8.89624	NM_003004	SECTM1	secreted and transmembrane 1	NM_003004	Homo sapiens secreted and transmembrane 1 (SECTM1), mRNA.
8180078	108.554	4.11849	89.1125	4.42862	783.086	125.804	0.820906	7.2138	8.78761	NM_002118	HLA-DMB	major histocompatibility complex, class II, DM beta	NM_002118	Homo sapiens major histocompatibility complex, class II, DM beta (HLA-DMB), mRNA.
8118409	123.983	6.47464	136.735	13.3922	1196.98	60.1624	1.10285	9.6544	8.75404	NM_007293	C4A	complement component 4A (Rodgers blood group)	NM_007293	Homo sapiens complement component 4A (Rodgers blood group) (C4A), mRNA.
8118455	123.983	6.47464	136.735	13.3922	1196.98	60.1624	1.10285	9.6544	8.75404	NM_007293	C4A	complement component 4A (Rodgers blood group)	NM_007293	Homo sapiens complement component 4A (Rodgers blood group) (C4A), mRNA.
8179399	123.983	6.47464	136.735	13.3922	1196.98	60.1624	1.10285	9.6544	8.75404	NM_007293	C4A	complement component 4A (Rodgers blood group)	NM_007293	Homo sapiens complement component 4A (Rodgers blood group) (C4A), mRNA.
8178220	58.9042	6.71027	57.7938	8.6238	499.244	87.3194	0.981149	8.47551	8.63836	NM_002121	HLA-DPB1	major histocompatibility complex, class II, DP beta 1	NM_002121	Homo sapiens major histocompatibility complex, class II, DP beta 1 (HLA-DPB1), mRNA.
8109507	92.9025	3.02367	98.3535	9.78064	814.442	59.215	1.05867	8.76663	8.28076	NM_005546	ITK	IL2-inducible T-cell kinase	NM_005546	Homo sapiens IL2-inducible T-cell kinase (ITK), mRNA.
7930498	121.472	12.1392	163.136	0.540762	1342.33	40.3537	1.34299	11.0505	8.22828	NM_016234	ACSL5	acyl-CoA synthetase long-chain family member 5	NM_016234	Homo sapiens acyl-CoA synthetase long-chain family member 5 (ACSL5), transcript variant 1, mRNA.
7991224	275.908	8.90219	330.726	30.1164	2692.62	67.3756	1.19868	9.75914	8.14156	NM_178232	HAPLN3	hyaluronan and proteoglycan link protein 3	NM_178232	Homo sapiens hyaluronan and proteoglycan link protein 3 (HAPLN3), mRNA.
8125556	66.6908	1.12408	58.2663	4.05442	458.812	16.2414	0.873677	6.87969	7.87441	NM_033554	HLA-DPA1	major histocompatibility complex, class II, DP alpha 1	NM_033554	Homo sapiens major histocompatibility complex, class II, DP alpha 1 (HLA-DPA1), mRNA.
8178891	66.6908	1.12408	58.2663	4.05442	458.812	16.2414	0.873677	6.87969	7.87441	NM_033554	HLA-DPA1	major histocompatibility complex, class II, DP alpha 1	NM_033554	Homo sapiens major histocompatibility complex, class II, DP alpha 1 (HLA-DPA1), mRNA.
8154233	51.1228	3.19401	78.9211	3.9123	573.645	35.2997	1.54376	11.2209	7.26859	NM_014143	CD274	CD274 molecule	NM_014143	Homo sapiens CD274 molecule (CD274), mRNA.
8072735	112.093	10.0079	176.714	4.0574	1280.26	54.7631	1.5765	11.4214	7.24482	NM_145343	APOL1	apolipoprotein L, 1	NM_145343	Homo sapiens apolipoprotein L, 1 (APOL1), transcript variant 2, mRNA.
8025601	663.302	11.1901	742.694	75.8183	5168.46	18.7238	1.11969	7.79203	6.95908	NM_000201	ICAM1	intercellular adhesion molecule 1	NM_000201	Homo sapiens intercellular adhesion molecule 1 (ICAM1), mRNA.
8176234	39.5389	2.18085	46.9878	5.12443	298.035	26.8114	1.18839	7.53777	6.34282	NM_001289	CLIC2	chloride intracellular channel 2	NM_001289	Homo sapiens chloride intracellular channel 2 (CLIC2), mRNA.
8178884	324.575	13.2471	332.263	29.7487	2105.42	167.853	1.02369	6.4867	6.33661	NM_006120	HLA-DMA	major histocompatibility complex, class II, DM alpha	NM_006120	Homo sapiens major histocompatibility complex, class II, DM alpha (HLA-DMA), mRNA.
8180086	324.575	13.2471	332.263	29.7487	2105.42	167.853	1.02369	6.4867	6.33661	NM_006120	HLA-DMA	major histocompatibility complex, class II, DM alpha	NM_006120	Homo sapiens major histocompatibility complex, class II, DM alpha (HLA-DMA), mRNA.
8125537	326.541	13.1447	329.338	29.1276	2038.61	193.979	1.00857	6.24304	6.19002	NM_006120	HLA-DMA	major histocompatibility complex, class II, DM alpha	NM_006120	Homo sapiens major histocompatibility complex, class II, DM alpha (HLA-DMA), mRNA.
7940028	113.052	6.65279	100.512	3.46468	593.54	39.2984	0.889072	5.25013	5.90518	NM_000062	SERPING1	serpin peptidase inhibitor, clade G (C1 inhibitor), member 1	NM_000062	Homo sapiens serpin peptidase inhibitor, clade G (C1 inhibitor), member 1 (SERPING1), transcript variant 1, mRNA.
7917503	129.123	6.0332	432.695	12.6658	2520.94	53.8119	3.35102	19.5235	5.82613	NM_018284	GBP3	guanylate binding protein 3	NM_018284	Homo sapiens guanylate binding protein 3 (GBP3), mRNA.
8154245	82.3583	2.38881	100.169	6.14573	567.808	38.9441	1.21626	6.89436	5.66849	NM_025239	PDCD1LG2	programmed cell death 1 ligand 2	NM_025239	Homo sapiens programmed cell death 1 ligand 2 (PDCD1LG2), mRNA.
8179519	117.703	8.18083	100.098	6.63377	559.379	120.511	0.850433	4.75248	5.5883	NM_002121	HLA-DPB1	major histocompatibility complex, class II, DP beta 1	NM_002121	Homo sapiens major histocompatibility complex, class II, DP beta 1 (HLA-DPB1), mRNA.
8072710	88.8174	3.42665	447.897	22.3314	2444.21	24.4973	5.0429	27.5195	5.45709	NM_030641	APOL6	apolipoprotein L, 6	NM_030641	Homo sapiens apolipoprotein L, 6 (APOL6), mRNA.
8118571	173.231	11.1537	462.508	24.641	2503.51	108.44	2.66988	14.4518	5.4129	NM_002800	PSMB9	proteasome (prosome, macropain) subunit, beta type, 9 (large multifunctional peptidase 2)	NM_002800	Homo sapiens proteasome (prosome, macropain) subunit, beta type, 9 (large multifunctional peptidase 2) (PSMB9), mRNA.
8178211	173.231	11.1537	462.508	24.641	2503.51	108.44	2.66988	14.4518	5.4129	NM_002800	PSMB9	proteasome (prosome, macropain) subunit, beta type, 9 (large multifunctional peptidase 2)	NM_002800	Homo sapiens proteasome (prosome, macropain) subunit, beta type, 9 (large multifunctional peptidase 2) (PSMB9), mRNA.
8179495	173.231	11.1537	462.508	24.641	2503.51	108.44	2.66988	14.4518	5.4129	NM_002800	PSMB9	proteasome (prosome, macropain) subunit, beta type, 9 (large multifunctional peptidase 2)	NM_002800	Homo sapiens proteasome (prosome, macropain) subunit, beta type, 9 (large multifunctional peptidase 2) (PSMB9), mRNA.
7917528	96.9032	16.8865	103.821	8.89088	513.787	38.3648	1.07138	5.30206	4.9488	---	---	---	ENST00000439531	cdna:pseudogene chromosome:GRCh37:1:89569968:89570450:-1 gene:ENSG00000234518
8101118	24.1647	0.936488	24.2123	2.59843	109.951	5.91913	1.00197	4.55005	4.5411	NM_002416	CXCL9	chemokine (C-X-C motif) ligand 9	NM_002416	Homo sapiens chemokine (C-X-C motif) ligand 9 (CXCL9), mRNA.
8006453	30.5393	4.38487	29.1742	5.32508	130.988	5.4822	0.9553	4.28916	4.48986	NM_005623	CCL8	chemokine (C-C motif) ligand 8	NM_005623	Homo sapiens chemokine (C-C motif) ligand 8 (CCL8), mRNA.
7948274	349.431	19.2598	577.568	29.9324	2406.96	76.3206	1.65288	6.88823	4.1674	NM_004223	UBE2L6	ubiquitin-conjugating enzyme E2L 6	NM_004223	Homo sapiens ubiquitin-conjugating enzyme E2L 6 (UBE2L6), transcript variant 1, mRNA.
8023401	56.8786	7.74577	72.01	8.92429	285.103	15.5293	1.26603	5.01249	3.95921	NM_025214	CCDC68	coiled-coil domain containing 68	NM_025214	Homo sapiens coiled-coil domain containing 68 (CCDC68), transcript variant 1, mRNA.
8070584	208.525	4.58887	229.965	12.6346	904.451	64.9742	1.10282	4.33738	3.933	NM_024022	TMPRSS3	transmembrane protease, serine 3	NM_024022	Homo sapiens transmembrane protease, serine 3 (TMPRSS3), transcript variant A, mRNA.
7917514	14.5042	2.37723	26.7462	0	103.726	18.9654	1.84403	7.15145	3.87815	---	---	---	ENST00000365515	ncrna:misc_RNA chromosome:GRCh37:1:89485929:89486048:-1 gene:ENSG00000202385
7981290	2158.96	57.3302	2403.72	75.1742	9206.36	341.271	1.11337	4.26427	3.83005	NM_004184	WARS	tryptophanyl-tRNA synthetase	NM_004184	Homo sapiens tryptophanyl-tRNA synthetase (WARS), transcript variant 1, mRNA.
8118594	112.686	5.5829	102.601	4.37062	374.936	28.71	0.910509	3.32728	3.65431	NM_002121	HLA-DPB1	major histocompatibility complex, class II, DP beta 1	NM_002121	Homo sapiens major histocompatibility complex, class II, DP beta 1 (HLA-DPB1), mRNA.
8075709	63.0518	2.12946	50.674	2.81432	180.899	2.10759	0.803688	2.86905	3.56986	NM_030643	APOL4	apolipoprotein L, 4	NM_030643	Homo sapiens apolipoprotein L, 4 (APOL4), transcript variant a, mRNA.
8060997	160.66	9.24145	215.951	3.8592	737.414	18.2016	1.34415	4.58992	3.41474	NM_018327	SPTLC3	serine palmitoyltransferase, long chain base subunit 3	NM_018327	Homo sapiens serine palmitoyltransferase, long chain base subunit 3 (SPTLC3), mRNA.
8125500	258.777	21.5621	479.109	13.6916	1591.09	122.194	1.85144	6.14851	3.32094	NM_004159	PSMB8	proteasome (prosome, macropain) subunit, beta type, 8 (large multifunctional peptidase 7)	NM_004159	Homo sapiens proteasome (prosome, macropain) subunit, beta type, 8 (large multifunctional peptidase 7) (PSMB8), transcript variant 1, mRNA.
8178855	258.777	21.5621	479.109	13.6916	1591.09	122.194	1.85144	6.14851	3.32094	NM_004159	PSMB8	proteasome (prosome, macropain) subunit, beta type, 8 (large multifunctional peptidase 7)	NM_004159	Homo sapiens proteasome (prosome, macropain) subunit, beta type, 8 (large multifunctional peptidase 7) (PSMB8), transcript variant 1, mRNA.
8180049	258.777	21.5621	479.109	13.6916	1591.09	122.194	1.85144	6.14851	3.32094	NM_004159	PSMB8	proteasome (prosome, macropain) subunit, beta type, 8 (large multifunctional peptidase 7)	NM_004159	Homo sapiens proteasome (prosome, macropain) subunit, beta type, 8 (large multifunctional peptidase 7) (PSMB8), transcript variant 1, mRNA.
7953341	312.971	8.37907	360.093	30.1912	1159.79	51.5252	1.15056	3.70576	3.22082	NM_018009	TAPBPL	TAP binding protein-like	NM_018009	Homo sapiens TAP binding protein-like (TAPBPL), mRNA.
7960744	493.964	18.3539	767.873	18.5665	2464.16	77.6571	1.55451	4.98854	3.20906	NM_001733	C1R	complement component 1, r subcomponent	NM_001733	Homo sapiens complement component 1, r subcomponent (C1R), mRNA.
8125512	841.984	14.1953	2200.63	102.789	6991.2	46.2825	2.61362	8.30324	3.17691	NM_000593	TAP1	transporter 1, ATP-binding cassette, sub-family B (MDR/TAP)	NM_000593	Homo sapiens transporter 1, ATP-binding cassette, sub-family B (MDR/TAP) (TAP1), mRNA.
8178867	841.984	14.1953	2200.63	102.789	6991.2	46.2825	2.61362	8.30324	3.17691	NM_000593	TAP1	transporter 1, ATP-binding cassette, sub-family B (MDR/TAP)	NM_000593	Homo sapiens transporter 1, ATP-binding cassette, sub-family B (MDR/TAP) (TAP1), mRNA.
8180061	841.984	14.1953	2200.63	102.789	6991.2	46.2825	2.61362	8.30324	3.17691	NM_000593	TAP1	transporter 1, ATP-binding cassette, sub-family B (MDR/TAP)	NM_000593	Homo sapiens transporter 1, ATP-binding cassette, sub-family B (MDR/TAP) (TAP1), mRNA.
8096919	117.229	12.4341	126.656	11.5705	395.398	8.56961	1.08041	3.37287	3.12184	NM_025144	ALPK1	alpha-kinase 1	NM_025144	Homo sapiens alpha-kinase 1 (ALPK1), transcript variant 1, mRNA.
8075720	227.374	7.60416	394.639	22.5368	1218.93	45.1961	1.73563	5.3609	3.08873	NM_030882	APOL2	apolipoprotein L, 2	NM_030882	Homo sapiens apolipoprotein L, 2 (APOL2), transcript variant alpha, mRNA.
7992828	743.944	17.9839	804.933	52.9037	2478.49	49.8409	1.08198	3.33156	3.07913	NM_001012631	IL32	interleukin 32	NM_001012631	Homo sapiens interleukin 32 (IL32), transcript variant 1, mRNA.
7942300	235.711	10.1664	247.987	10.0561	760.937	19.3041	1.05208	3.22826	3.06845	NM_173042	IL18BP	interleukin 18 binding protein	NM_173042	Homo sapiens interleukin 18 binding protein (IL18BP), transcript variant A, mRNA.
8178811	122.595	3.12239	132.684	7.3124	405.277	16.2254	1.08229	3.30582	3.05446	AK293020	HLA-DRB4	major histocompatibility complex, class II, DR beta 4	AK293020	Homo sapiens cDNA FLJ75018 complete cds.
7969986	71.3564	12.6524	64.2244	1.03849	193.011	28.8001	0.900051	2.70489	3.00526	NM_006573	TNFSF13B	tumor necrosis factor (ligand) superfamily, member 13b	NM_006573	Homo sapiens tumor necrosis factor (ligand) superfamily, member 13b (TNFSF13B), transcript variant 1, mRNA.
7894600	71.1927	43.6314	33.6253	30.3142	100.475	34.2785	0.472314	1.41131	2.98807	---	---	---	---	neg_control
8033257	1189.59	59.4055	1318.74	72.8664	3933.86	68.593	1.10857	3.30691	2.98304	NM_000064	C3	complement component 3	NM_000064	Homo sapiens complement component 3 (C3), mRNA.
8117458	132.335	14.4068	236.149	13.751	703.877	23.0496	1.78448	5.31889	2.98065	NM_001145009	BTN3A1	butyrophilin, subfamily 3, member A1	NM_001145009	Homo sapiens butyrophilin, subfamily 3, member A1 (BTN3A1), transcript variant 4, mRNA.
7939150	105.893	9.71902	108.625	9.35459	320.787	30.7726	1.02579	3.02933	2.95316	NM_024081	PRRG4	proline rich Gla (G-carboxyglutamic acid) 4 (transmembrane)	NM_024081	Homo sapiens proline rich Gla (G-carboxyglutamic acid) 4 (transmembrane) (PRRG4), mRNA.
7917516	1755.77	56.7432	4382.56	42.4285	12770.1	484.24	2.4961	7.27324	2.91385	NM_002053	GBP1	guanylate binding protein 1, interferon-inducible, 67kDa	NM_002053	Homo sapiens guanylate binding protein 1, interferon-inducible, 67kDa (GBP1), mRNA.
7949340	241.79	22.5167	249.009	13.3336	714.566	28.4458	1.02986	2.95532	2.86964	NM_138456	BATF2	basic leucine zipper transcription factor, ATF-like 2	NM_138456	Homo sapiens basic leucine zipper transcription factor, ATF-like 2 (BATF2), mRNA.
8125483	698.971	28.6208	1066.55	57.2077	3041.38	140.989	1.52588	4.35123	2.85162	NM_000544	TAP2	transporter 2, ATP-binding cassette, sub-family B (MDR/TAP)	NM_000544	Homo sapiens transporter 2, ATP-binding cassette, sub-family B (MDR/TAP) (TAP2), transcript variant 1, mRNA.
7951397	59.1595	7.0946	111.418	2.47909	317.59	21.1391	1.88335	5.36837	2.85044	NM_033292	CASP1	caspase 1, apoptosis-related cysteine peptidase (interleukin 1, beta, convertase)	NM_033292	Homo sapiens caspase 1, apoptosis-related cysteine peptidase (interleukin 1, beta, convertase) (CASP1), transcript variant alpha, mRNA.
8178841	707.583	25.4598	1060.85	74.2139	3020.49	140.053	1.49926	4.26874	2.84723	NM_018833	TAP2	transporter 2, ATP-binding cassette, sub-family B (MDR/TAP)	NM_018833	Homo sapiens transporter 2, ATP-binding cassette, sub-family B (MDR/TAP) (TAP2), transcript variant 2, mRNA.
8180034	783.866	22.1298	1181.42	72.6801	3359.29	183.066	1.50717	4.28554	2.84344	NM_000544	TAP2	transporter 2, ATP-binding cassette, sub-family B (MDR/TAP)	NM_000544	Homo sapiens transporter 2, ATP-binding cassette, sub-family B (MDR/TAP) (TAP2), transcript variant 1, mRNA.
8147112	215.71	15.1418	269.041	7.02298	758.927	21.3789	1.24723	3.51828	2.82086	NM_198584	CA13	carbonic anhydrase XIII	NM_198584	Homo sapiens carbonic anhydrase XIII (CA13), mRNA.
8180003	128.363	4.04161	136.068	10.381	382.581	10.5556	1.06003	2.98046	2.81169	NM_022555	HLA-DRB3	major histocompatibility complex, class II, DR beta 3	NM_022555	Homo sapiens major histocompatibility complex, class II, DR beta 3 (HLA-DRB3), mRNA.
8110755	730.08	5.174	776.47	40.2396	2174.13	31.283	1.06354	2.97794	2.80002	NM_006598	SLC12A7	solute carrier family 12 (potassium/chloride transporters), member 7	NM_006598	Homo sapiens solute carrier family 12 (potassium/chloride transporters), member 7 (SLC12A7), mRNA.
8107044	44.648	2.07673	81.3169	6.64904	224.531	14.377	1.82129	5.02892	2.76119	NM_022350	ERAP2	endoplasmic reticulum aminopeptidase 2	NM_022350	Homo sapiens endoplasmic reticulum aminopeptidase 2 (ERAP2), transcript variant 1, mRNA.
8002133	383.379	22.7826	404.259	37.176	1115.06	28.5641	1.05446	2.90851	2.75829	NM_002801	PSMB10	proteasome (prosome, macropain) subunit, beta type, 10	NM_002801	Homo sapiens proteasome (prosome, macropain) subunit, beta type, 10 (PSMB10), mRNA.
8117476	146.863	6.51957	259.513	3.84851	709.167	22.9113	1.76704	4.82876	2.73269	NM_006994	BTN3A3	butyrophilin, subfamily 3, member A3	NM_006994	Homo sapiens butyrophilin, subfamily 3, member A3 (BTN3A3), transcript variant 1, mRNA.
8178802	120.323	3.46816	119.883	12.9704	325.47	54.9665	0.996342	2.70497	2.7149	NM_022555	HLA-DRB3	major histocompatibility complex, class II, DR beta 3	NM_022555	Homo sapiens major histocompatibility complex, class II, DR beta 3 (HLA-DRB3), mRNA.
7914603	510.928	3.58379	646.074	21.8639	1736.54	49.7641	1.26451	3.39881	2.68784	NM_153341	RNF19B	ring finger protein 19B	NM_153341	Homo sapiens ring finger protein 19B (RNF19B), transcript variant 1, mRNA.
7903786	1217	17.5656	1484.3	104.303	3947.89	106.999	1.21964	3.24395	2.65977	NM_000757	CSF1	colony stimulating factor 1 (macrophage)	NM_000757	Homo sapiens colony stimulating factor 1 (macrophage) (CSF1), transcript variant 1, mRNA.
8177788	1434.53	10.2162	1814.08	110.259	4813.62	60.8264	1.26458	3.35554	2.65347	NM_005516	HLA-E	major histocompatibility complex, class I, E	NM_005516	Homo sapiens major histocompatibility complex, class I, E (HLA-E), mRNA.
8179103	1434.53	10.2162	1814.08	110.259	4813.62	60.8264	1.26458	3.35554	2.65347	NM_005516	HLA-E	major histocompatibility complex, class I, E	NM_005516	Homo sapiens major histocompatibility complex, class I, E (HLA-E), mRNA.
8154178	172.355	12.4917	203.546	27.7268	533.948	17.3223	1.18097	3.09795	2.62323	NM_004972	JAK2	Janus kinase 2	NM_004972	Homo sapiens Janus kinase 2 (JAK2), mRNA.
7995926	296.566	7.25885	502.08	6.36144	1305.13	25.7049	1.69298	4.4008	2.59945	NM_032206	NLRC5	NLR family, CARD domain containing 5	NM_032206	Homo sapiens NLR family, CARD domain containing 5 (NLRC5), mRNA.
8136388	156.939	15.3119	301.089	11.2093	782.471	19.6893	1.91851	4.98583	2.5988	NM_018295	TMEM140	transmembrane protein 140	NM_018295	Homo sapiens transmembrane protein 140 (TMEM140), mRNA.
8084732	84.0364	3.04113	75.0143	3.02839	194.004	23.8673	0.892641	2.30858	2.58623	NM_022147	RTP4	receptor (chemosensory) transporter protein 4	NM_022147	Homo sapiens receptor (chemosensory) transporter protein 4 (RTP4), mRNA.
8117435	225.033	12.1613	355.942	0.224593	918.177	22.9523	1.58173	4.08019	2.57957	NM_007047	BTN3A2	butyrophilin, subfamily 3, member A2	NM_007047	Homo sapiens butyrophilin, subfamily 3, member A2 (BTN3A2), mRNA.
8117890	1419.39	14.6881	1805.82	117.108	4611.58	113.049	1.27225	3.24899	2.55373	NM_005516	HLA-E	major histocompatibility complex, class I, E	NM_005516	Homo sapiens major histocompatibility complex, class I, E (HLA-E), mRNA.
8125993	114.181	5.67614	105.277	2.05089	268.704	24.4572	0.922023	2.35332	2.55235	NM_016135	ETV7	ets variant 7	NM_016135	Homo sapiens ets variant 7 (ETV7), mRNA.
7953603	676.651	53.1108	1102.86	1.52588e-05	2803.83	20.2502	1.62988	4.14369	2.54234	NM_201442	C1S	complement component 1, s subcomponent	NM_201442	Homo sapiens complement component 1, s subcomponent (C1S), transcript variant 1, mRNA.
8113250	475.374	39.7873	763.71	27.1915	1939.8	88.9698	1.60655	4.08057	2.53996	NM_001040458	ERAP1	endoplasmic reticulum aminopeptidase 1	NM_001040458	Homo sapiens endoplasmic reticulum aminopeptidase 1 (ERAP1), transcript variant 2, mRNA.
8147206	594.71	43.0637	726.651	29.5137	1831.24	53.0861	1.22186	3.07922	2.52011	NM_003821	RIPK2	receptor-interacting serine-threonine kinase 2	NM_003821	Homo sapiens receptor-interacting serine-threonine kinase 2 (RIPK2), mRNA.
7992841	107.588	11.1349	81.2757	16.5559	203.464	10.7527	0.755434	1.89114	2.50338	---	---	---	---	---
7951372	318.354	7.96924	455.049	29.8908	1122.28	116.917	1.42938	3.52526	2.46628	NM_033306	CASP4	caspase 4, apoptosis-related cysteine peptidase	NM_033306	Homo sapiens caspase 4, apoptosis-related cysteine peptidase (CASP4), transcript variant gamma, mRNA.
8006433	2010.29	43.5996	2537.92	88.5583	6236.55	321.321	1.26247	3.10232	2.45734	NM_002982	CCL2	chemokine (C-C motif) ligand 2	NM_002982	Homo sapiens chemokine (C-C motif) ligand 2 (CCL2), mRNA.
7893627	263.235	45.6906	306.781	23.1973	732.283	72.7195	1.16542	2.78186	2.38699	---	---	---	---	neg_control
7896382	5.60384	0.597461	4.76225	0.962127	11.2593	12.6526	0.849819	2.00921	2.36428	---	---	---	---	neg_control
8004184	106.352	9.26999	1175.48	39.3605	2759.8	84.5299	11.0528	25.9498	2.34781	NM_017523	XAF1	XIAP associated factor 1	NM_017523	Homo sapiens XIAP associated factor 1 (XAF1), transcript variant 1, mRNA.
8178199	137.547	29.0086	133.015	16.4838	311.282	15.9896	0.967052	2.2631	2.3402	NM_002122	HLA-DQA1	major histocompatibility complex, class II, DQ alpha 1	NM_002122	Homo sapiens major histocompatibility complex, class II, DQ alpha 1 (HLA-DQA1), mRNA.
8179489	137.547	29.0086	133.015	16.4838	311.282	15.9896	0.967052	2.2631	2.3402	NM_002122	HLA-DQA1	major histocompatibility complex, class II, DQ alpha 1	NM_002122	Homo sapiens major histocompatibility complex, class II, DQ alpha 1 (HLA-DQA1), mRNA.
8107673	212.722	16.3727	262.993	14.4583	614.93	6.66375	1.23632	2.89077	2.3382	NM_023927	GRAMD3	GRAM domain containing 3	NM_023927	Homo sapiens GRAM domain containing 3 (GRAMD3), transcript variant 2, mRNA.
8105302	253.059	23.5059	261.948	25.445	611.141	16.3247	1.03512	2.41501	2.33307	NM_006350	FST	follistatin	NM_006350	Homo sapiens follistatin (FST), transcript variant FST317, mRNA.
8040365	81.0314	2.92371	71.1466	11.9356	165.477	9.29203	0.878013	2.04213	2.32586	NM_021643	TRIB2	tribbles homolog 2 (Drosophila)	NM_021643	Homo sapiens tribbles homolog 2 (Drosophila) (TRIB2), transcript variant 1, mRNA.
8137414	777.576	56.0389	945.046	57.5491	2197.06	97.0499	1.21538	2.82553	2.32482	NM_016118	NUB1	negative regulator of ubiquitin-like proteins 1	NM_016118	Homo sapiens negative regulator of ubiquitin-like proteins 1 (NUB1), mRNA.
8082100	165.722	7.88058	1506.2	193.552	3398.38	97.1101	9.08873	20.5065	2.25626	NM_017554	PARP14	poly (ADP-ribose) polymerase family, member 14	NM_017554	Homo sapiens poly (ADP-ribose) polymerase family, member 14 (PARP14), mRNA.
7893358	69.0306	17.1264	49.9842	21.2019	112.586	19.6073	0.724088	1.63096	2.25243	---	---	---	---	neg_control
7908459	721.838	51.5395	1117.06	107.064	2511.9	49.4257	1.54752	3.47987	2.24867	NM_000186	CFH	complement factor H	NM_000186	Homo sapiens complement factor H (CFH), transcript variant 1, mRNA.
7931899	584.653	28.0232	679.8	60.2185	1513.57	38.2767	1.16274	2.58883	2.22649	NM_002189	IL15RA	interleukin 15 receptor, alpha	NM_002189	Homo sapiens interleukin 15 receptor, alpha (IL15RA), transcript variant 1, mRNA.
7943998	1917.08	46.4785	1914.87	134.098	4191.71	103.1	0.998843	2.1865	2.18903	NM_006169	NNMT	nicotinamide N-methyltransferase	NM_006169	Homo sapiens nicotinamide N-methyltransferase (NNMT), mRNA.
8137680	172.367	5.44794	155.915	12.7613	341.13	17.2131	0.904555	1.9791	2.18792	NM_006869	ADAP1	ArfGAP with dual PH domains 1	NM_006869	Homo sapiens ArfGAP with dual PH domains 1 (ADAP1), mRNA.
7999423	190.298	20.0192	200.456	13.4673	437.027	24.1133	1.05338	2.29653	2.18016	NM_003745	SOCS1	suppressor of cytokine signaling 1	NM_003745	Homo sapiens suppressor of cytokine signaling 1 (SOCS1), mRNA.
7993195	180.094	10.2307	150.162	13.6688	324.738	88.9834	0.833797	1.80316	2.16259	NM_000246	CIITA	class II, major histocompatibility complex, transactivator	NM_000246	Homo sapiens class II, major histocompatibility complex, transactivator (CIITA), mRNA.
8092169	45.8429	6.31907	117.46	13.189	253.983	6.90384	2.56223	5.54028	2.16229	NM_003810	TNFSF10	tumor necrosis factor (ligand) superfamily, member 10	NM_003810	Homo sapiens tumor necrosis factor (ligand) superfamily, member 10 (TNFSF10), mRNA.
8021470	592.154	45.8795	712.721	6.85945	1540.23	27.4066	1.20361	2.60107	2.16106	NM_021127	PMAIP1	phorbol-12-myristate-13-acetate-induced protein 1	NM_021127	Homo sapiens phorbol-12-myristate-13-acetate-induced protein 1 (PMAIP1), mRNA.
7996908	1354.83	60.6846	1402.53	37.4784	3030.88	152.577	1.03521	2.23709	2.16101	NM_006750	SNTB2	syntrophin, beta 2 (dystrophin-associated protein A1, 59kDa, basic component 2)	NM_006750	Homo sapiens syntrophin, beta 2 (dystrophin-associated protein A1, 59kDa, basic component 2) (SNTB2), mRNA.
8140971	68.8286	3.31199	1287.21	233.795	2748.75	58.3562	18.7017	39.9362	2.13544	NM_152703	SAMD9L	sterile alpha motif domain containing 9-like	NM_152703	Homo sapiens sterile alpha motif domain containing 9-like (SAMD9L), mRNA.
7896016	11.19	4.37834	10.015	3.39502	21.2723	7.22958	0.895001	1.90101	2.12404	---	---	---	---	neg_control
7994280	292.994	22.2205	310.631	20.6683	657.247	15.444	1.0602	2.24321	2.11584	NM_000418	IL4R	interleukin 4 receptor	NM_000418	Homo sapiens interleukin 4 receptor (IL4R), transcript variant 1, mRNA.
7998637	621.018	8.50674	611.365	37.409	1282.92	35.8184	0.984456	2.06584	2.09845	NM_016332	SEPX1	selenoprotein X, 1	NM_016332	Homo sapiens selenoprotein X, 1 (SEPX1), mRNA.
7895580	55.7918	10.4613	63.4852	16.243	132.491	25.295	1.13789	2.37474	2.08696	---	---	---	---	neg_control
7994659	307.308	13.324	401.091	24.6204	824.147	57.641	1.30518	2.68183	2.05476	NM_017458	MVP	major vault protein	NM_017458	Homo sapiens major vault protein (MVP), transcript variant 1, mRNA.
8117106	108.615	3.64794	111.208	0.32445	228.491	11.118	1.02387	2.10367	2.05462	NM_182757	RNF144B	ring finger protein 144B	NM_182757	Homo sapiens ring finger protein 144B (RNF144B), mRNA.
8092691	360.703	10.6404	387.152	12.1638	790.211	29.9004	1.07333	2.19075	2.04109	NM_001706	BCL6	B-cell CLL/lymphoma 6	NM_001706	Homo sapiens B-cell CLL/lymphoma 6 (BCL6), transcript variant 1, mRNA.
8098611	156.452	5.30701	721.885	83.4186	1471.16	40.7297	4.61409	9.40326	2.03794	NM_003265	TLR3	toll-like receptor 3	NM_003265	Homo sapiens toll-like receptor 3 (TLR3), mRNA.
8131803	154.789	10.1372	174.388	19.0298	353.927	17.2489	1.12662	2.28651	2.02954	NM_000600	IL6	interleukin 6 (interferon, beta 2)	NM_000600	Homo sapiens interleukin 6 (interferon, beta 2) (IL6), mRNA.
8140840	154.246	4.72546	184.553	15.6853	373.88	20.3372	1.19648	2.42392	2.02587	NM_024636	STEAP4	STEAP family member 4	NM_024636	Homo sapiens STEAP family member 4 (STEAP4), mRNA.
7994647	261.531	12.6222	257.813	6.93955	516.366	63.6407	0.985781	1.9744	2.00288	NM_145239	PRRT2	proline-rich transmembrane protein 2	NM_145239	Homo sapiens proline-rich transmembrane protein 2 (PRRT2), mRNA.
